# Supplementary material for: tskit_arg_visualizer: interactive plotting of ancestral recombination graphs
Source: Bioinform Adv. 2025 Nov 24;5(1):vbaf302. doi: 10.1093/bioadv/vbaf302 (PMC12701794; doi:10.1093/bioadv/vbaf302)
Supplement: vbaf302_Supplementary_Data [file vbaf302_supplementary_data.zip]

Archive with 3 entries (3 files):
- KitchensWong_2025_SupplementaryMaterials.pdf
- 05-Dec-2025_120344_KitchensWong_2025_SupplementaryMaterials.pdf
- KitchensWong_2025_SupplementalMaterials.pdf
